# Supplementary material for: Novel Sulfonylurea Derivatives as Potential Antimicrobial Agents: Chemical Synthesis, Biological Evaluation, and Computational Study
Source: Antibiotics (Basel). 2023 Feb 3;12(2):323. doi: 10.3390/antibiotics12020323 (PMC9951967; doi:10.3390/antibiotics12020323)
Supplement: Supplementary file 1 [file antibiotics-12-00323-s001.zip]

Archive with 1 entries (1 files):
- antibiotics-2171242-supplementary-1.pdf
